# Supplementary material for: Matrix Metalloproteinase Gene Polymorphisms Are Associated with Breast Cancer in the Caucasian Women of Russia
Source: Int J Mol Sci. 2022 Oct 20;23(20):12638. doi: 10.3390/ijms232012638 (PMC9604098; doi:10.3390/ijms232012638)
Supplement: Supplementary file 1 [file ijms-23-12638-s001.zip]

Archive with 16 entries (16 files):
- Suppl table  s11.pdf
- Suppl table  s12.pdf
- Suppl table  s13.pdf
- Suppl table  s14.pdf
- Suppl Table 16.pdf
- Suppl table s1.pdf
- Suppl table s10.pdf
- Suppl Table s15.pdf
- Suppl table s2.pdf
- Suppl table s3.pdf
- Suppl table s4.pdf
- Suppl table s5.pdf
- Suppl table s6.pdf
- Suppl table s7.pdf
- Suppl table s8.pdf
- Suppl table s9.pdf
